# Supplementary material for: A predictive computational model of the kinetic mechanism of stimulus-induced transducer methylation and feedback regulation through CheY in archaeal phototaxis and chemotaxis
Source: BMC Syst Biol. 2010 Mar 18;4:27. doi: 10.1186/1752-0509-4-27 (PMC2857822; doi:10.1186/1752-0509-4-27)
Supplement: Additional file 3 — Scripts for simulation of Models 1-6. Simulation of the models requires MatLab http://www.mathworks.com and the Systems Biology Toolbox 2 [74]. To run Model 1 - Model 5 use simModels_1to5.m and use simModel_6.m for Model 6. [file 1752-0509-4-27-S3.ZIP › Streif_etAl_2010_HaloAdapt_models1to6/drawBars.m]

yl = ylim;
xl = xlim;
ylim([yl(1),yl(2)+diff(yl)*0.05]);
yl = ylim;

yp = yl(2)-diff(yl)*1/18;
h  = diff(yl)/18;

SRI_start = param_initial(strmatch('stim_SRI_587_start',param_name,'exact'))/60;
SRI_end   = param_initial(strmatch('stim_SRI_587_duration',param_name,'exact'))/60;
if ~isempty(SRI_start) && SRI_start ~= 0,
    rectangle('Position',[SRI_start,yp,SRI_end,h],'FaceColor',[255,127,36]/255)
end

SRII_start = param_initial(strmatch('stim_SRII_487_start',param_name,'exact'))/60;
SRII_end   = param_initial(strmatch('stim_SRII_487_duration',param_name,'exact'))/60;
if ~isempty(SRII_start) && SRII_start ~= 0,
    rectangle('Position',[SRII_start,yp,SRII_end,h],'FaceColor',[0,0,255]/255)
end

if exist('name','var') && strcmp(name,'Nordmann'),
    BasB_start = param_initial(strmatch('stim_BasB_start',param_name,'exact'))/60;
    BasB_end   = param_initial(strmatch('stim_BasB_duration',param_name,'exact'))/60;
    if ~isempty(BasB_start) && BasB_start ~= 0,
        rectangle('Position',[BasB_start,yp,BasB_end,h],'FaceColor',[0,220,0]/255)
    end
elseif exist('name','var') && strcmp(name,'Alam'),
    if ~exist('time','var'),
        error('');
    end
    tOut = time(sidx);
    BasB = results.variablevalues(:,strmatch('stim_BasB',results.variables,'exact'));
    tmp_start = find(diff(BasB) > 0) - tOut(1);
    BasB_start = results.time(tmp_start)/60;
    tmp_end   = find(diff(BasB) < 0) - tOut(1);
    BasB_end   = results.time(tmp_end)/60;
    for i = 1:length(BasB_start),
        rectangle('Position',[BasB_start(i),yp,BasB_end(i)-BasB_start(i),h],'FaceColor',[0,220,0]/255)
    end        
elseif exist('name','var') && strcmp(name,'Lebert'),
    if ~exist('time','var'),
        error('');
    end
    tOut = time(sidx);
    SRII = results.variablevalues(:,strmatch('stim_SRII_487',results.variables,'exact'));
    tmp_start = find(diff(SRII) > 0) - tOut(1);
    SRII_start = results.time(tmp_start)/60;
    tmp_end   = find(diff(SRII) < 0) - tOut(1);
    SRII_end   = results.time(tmp_end)/60;
    for i = 1:length(SRII_start),
        rectangle('Position',[SRII_start(i),yp,SRII_end(i)-SRII_start(i),h],'FaceColor',[0,220,0]/255)
    end        
end
