# Supplementary material for: A predictive computational model of the kinetic mechanism of stimulus-induced transducer methylation and feedback regulation through CheY in archaeal phototaxis and chemotaxis
Source: BMC Syst Biol. 2010 Mar 18;4:27. doi: 10.1186/1752-0509-4-27 (PMC2857822; doi:10.1186/1752-0509-4-27)
Supplement: Additional file 3 — Scripts for simulation of Models 1-6. Simulation of the models requires MatLab http://www.mathworks.com and the Systems Biology Toolbox 2 [74]. To run Model 1 - Model 5 use simModels_1to5.m and use simModel_6.m for Model 6. [file 1752-0509-4-27-S3.ZIP › Streif_etAl_2010_HaloAdapt_models1to6/exportFigure.m]

function exportFigure(varargin)
% Dummy function for PDF/PNG-export. Please use your own!

return
