# Supplementary material for: A predictive computational model of the kinetic mechanism of stimulus-induced transducer methylation and feedback regulation through CheY in archaeal phototaxis and chemotaxis
Source: BMC Syst Biol. 2010 Mar 18;4:27. doi: 10.1186/1752-0509-4-27 (PMC2857822; doi:10.1186/1752-0509-4-27)
Supplement: Additional file 3 — Scripts for simulation of Models 1-6. Simulation of the models requires MatLab http://www.mathworks.com and the Systems Biology Toolbox 2 [74]. To run Model 1 - Model 5 use simModels_1to5.m and use simModel_6.m for Model 6. [file 1752-0509-4-27-S3.ZIP › Streif_etAl_2010_HaloAdapt_models1to6/model_3Y_fbm3.txtbc]

********** MODEL NAME
model_3Y_fbm3

********** MODEL NOTES
properties etc. see Fig. 3 and Text

********** MODEL STATE INFORMATION
%%%% receptors %%%%
SRI_587(0) = 1
SRI_373(0) = 0 
SRI_510(0) = 0
%%%% cascade %%%%
CheA(0) = 1
CheAp(0) = 0
CheY(0) = 1
CheYp(0) = 0
%%%% transducers %%%%
Htr_0x(0) = 1
Htr_1x(0) = 0
Htr_x0(0) = 1
Htr_x1(0) = 0

********** MODEL PARAMETERS
%%%% SRI %%%%
sigma_373 = 1.7312e-20 
sigma_587 = 1.9439e-20                                                                                    
phi_SRI = 0.4 
kd_SRI_373 = 0.924 
kd_SRI_510 = 8.66 
%%%% receptor population of SRI:HtrI %%%%
K587 = 1e-3
K373I = 1e-6
K373A = 1e-5
K510I = 1e-5
K510A = 1e-7
stim_SRI_587_start = 500
stim_SRI_587_duration = 500
% 400W/m^2/s @ \lambda = 580 nm
stim_SRI_587_Int = 1.17e21
stim_SRI_373_Int = 0
%%%% copy number of chemotaxis, receptor and transducer proteins %%%%
Htr_tot = 1
HtrI_tot = 1
CheY_tot = 1
%%%% transducer complex and cooperativity %%%%
F_0 = 1
N_tot = 1
%%%% CheA-CheY phosphorylation %%%%
kpA = 1
kpAY = 10
%%%% CheYp hydrolysis %%%%
khY = 1
%%%% transducer methylation %%%%
kmY = 0.001
kdmY_A = 0.001
kdmY_I = 0.001
km = 0.0005
kdm = 0.0005
E_1x = -50
E_x1 = +50

********** MODEL VARIABLES
%%%% copy number of chemotaxis and transducer proteins %%%%
SRI_tot = HtrI_tot
%%%% receptor populations %%%%
N_HtrI = 2*N_tot*(HtrI_tot/Htr_tot)
%%%% phototaxis-stimuli in [photons/m^2/s] at lambda =590 %%%%
stim_SRI_587 = stim_SRI_587_Int*unitpulseSB(time, stim_SRI_587_start, stim_SRI_587_start+stim_SRI_587_duration)
stim_SRI_373 = 0 
%%%% Htr %%%%
Htr_1x_tot = Htr_1x
Htr_x1_tot = Htr_x1
Htr_0x_tot = Htr_0x
Htr_x0_tot = Htr_x0
%%%% activity %%%%
F_M_1x = 2*N_tot*Htr_1x_tot/Htr_tot*E_1x
F_M_x1 = 2*N_tot*Htr_x1_tot/Htr_tot*E_x1
F_M    = exp( - ( F_M_1x + F_M_x1 ) )
F = F_0*F_M
bA_HtrI =  (1+(SRI_587/K587+SRI_373/K373A+SRI_510/K510A)/SRI_tot)^N_HtrI
bI_HtrI =  (1+(SRI_587/K587+SRI_373/K373I+SRI_510/K510I)/SRI_tot)^N_HtrI
p_A = (F*bA_HtrI)/(bI_HtrI + F*bA_HtrI)
p_I = 1-p_A
%%%% (de-)methylation of the transducers %%%%
Y_I = 1/(1+CheYp)
Y_A = CheYp
dmA = p_A*(kdm+kdmY_A*Y_A)
dmI = p_I*(kdm+kdmY_I*Y_I)
mI  = km
mA  = km
%%
% sums of demethylation and methylation flows
dmA_tot = dmA*Htr_1x_tot
dmI_tot = dmI*Htr_x1_tot
mA_tot  =  mA*Htr_0x_tot
mI_tot  =  mI*Htr_x0_tot
dm_tot  = dmA_tot+dmI_tot
%%%% methylation level %%%%
methylLevel     = Htr_1x     + Htr_x1
methylLevel_tot = methylLevel

********** MODEL REACTIONS
%%%% SRI photocycle %%%%
SRI_587 => SRI_373 : SRI_587_373
	vf = sigma_587*phi_SRI*stim_SRI_587*SRI_587
SRI_373 => SRI_587 : SRI_373_587
	vf = kd_SRI_373*SRI_373
SRI_373 => SRI_510 : SRI_373_510
	vf = sigma_373*phi_SRI*stim_SRI_373*SRI_373
SRI_510 => SRI_587 : SRI_510_587
	vf = kd_SRI_510*SRI_510
%%%% CheA-CheY phosphorylation %%%%
CheA => CheAp : pA
    vf = kpA*p_A*CheA
CheY+CheAp => CheYp+CheA : pAY
    vf = kpAY*CheAp*CheY
CheYp => CheY : hY2
    vf = khY*CheYp
%%%% transducer methylation -- NORMAL -- %%%%
% dmA_1x
Htr_1x => Htr_0x : r1
    vf = dmA*Htr_1x
% dmI_x1
Htr_x1 => Htr_x0 : r7
    vf = dmI*Htr_x1
% mA_0x
Htr_0x => Htr_1x : r13
    vf = mA*Htr_0x
% mI_x0
Htr_x0 => Htr_x1 : r15
    vf = mI*Htr_x0

********** MODEL FUNCTIONS
********** MODEL EVENTS
********** MODEL MATLAB FUNCTIONS
