# Supplementary material for: A predictive computational model of the kinetic mechanism of stimulus-induced transducer methylation and feedback regulation through CheY in archaeal phototaxis and chemotaxis
Source: BMC Syst Biol. 2010 Mar 18;4:27. doi: 10.1186/1752-0509-4-27 (PMC2857822; doi:10.1186/1752-0509-4-27)
Supplement: Additional file 3 — Scripts for simulation of Models 1-6. Simulation of the models requires MatLab http://www.mathworks.com and the Systems Biology Toolbox 2 [74]. To run Model 1 - Model 5 use simModels_1to5.m and use simModel_6.m for Model 6. [file 1752-0509-4-27-S3.ZIP › Streif_etAl_2010_HaloAdapt_models1to6/model_4.txtbc]

********** MODEL NAME
model_4

********** MODEL NOTES
properties etc. see Fig. 3 and Text

********** MODEL STATE INFORMATION
%%%% receptors %%%%
SRI_587(0) = 1
SRI_373(0) = 0 
SRI_510(0) = 0
SRII_487(0) = 1
SRII_360(0) = 0 
SRII_540(0) = 0
%%%% cascade %%%%
CheA(0) = 1
CheAp(0) = 0
CheY(0) = 1
CheYp(0) = 0
%%%% transducers pop 1 %%%%
HtrI_0x(0) = 1
HtrI_1x(0) = 0
HtrI_0x(0) = 1
HtrI_1x(0) = 0
%%%% transducers pop 1 %%%%
HtrII_0x(0) = 1
HtrII_1x(0) = 0
HtrII_0x(0) = 1
HtrII_1x(0) = 0

********** MODEL PARAMETERS
%%%% SRI %%%%
sigma_373 = 1.7312e-20 
sigma_587 = 1.9439e-20                                                                                    
phi_SRI = 0.4 
kd_SRI_373 = 0.924 
kd_SRI_510 = 8.66 
%%%% SRII %%%%
sigma_487 = 1.8128e-20                                                                                    
phi_SRII = 0.64                                                                                     
kd_SRII_360 = 0.577                                                                                     
kd_SRII_540 = 0.21  
%%%% receptor population of SRI:HtrI %%%%
K587 = 1e-3
K373I = 1e-6
K373A = 1e-5
K510I = 1e-5
K510A = 1e-7
stim_SRI_587_start = 500
stim_SRI_587_duration = 500
% 400W/m^2/s @ \lambda = 580 nm
stim_SRI_587_Int = 1.17e21
stim_SRI_373_Int = 0
%%%% receptor population of SRII:HtrII %%%%
K487 = 1e-3
K360I = 1e-3
K360A = 1e-4
K540I = 1e-3
K540A = 1e-4
% 80W/m^2/s @ \lambda = 480 nm
stim_SRII_487_Int = 1.9e20  
stim_SRII_487_start = 1500
stim_SRII_487_duration = 500
%%%% copy number of chemotaxis, receptor and transducer proteins %%%%
Htr_tot = 1
HtrI_tot = 0.25
HtrII_tot = 0.75
CheY_tot = 1
%%%% transducer complex and cooperativity %%%%
F_0 = 1
N_tot = 1
%%%% CheA-CheY phosphorylation %%%%
kpA = 1
kpAY = 10
%%%% CheYp hydrolysis %%%%
khY = 1
%%%% transducer methylation %%%%
kmY = 0.001
kdmY_A = 0.001
kdmY_I = 0.001
km = 0.0005
kdm = 0.0005
E_1x = -50
E_x1 = +50

********** MODEL VARIABLES
%%%% copy number of chemotaxis and transducer proteins %%%%
SRI_tot = HtrI_tot
SRII_tot = HtrII_tot
%%%% receptor populations %%%%
N_HtrI = 2*N_tot
N_HtrII = 2*N_tot
%%%% phototaxis-stimuli in [photons/m^2/s] at lambda =590 %%%%
stim_SRI_587 = stim_SRI_587_Int*unitpulseSB(time, stim_SRI_587_start, stim_SRI_587_start+stim_SRI_587_duration)
stim_SRI_373 = 0 
stim_SRII_487 = stim_SRII_487_Int*unitpulseSB(time, stim_SRII_487_start, stim_SRII_487_start+stim_SRII_487_duration)


%%%% HtrI %%%%
HtrI_1x_tot = HtrI_1x
HtrI_x1_tot = HtrI_x1
HtrI_0x_tot = HtrI_0x
HtrI_x0_tot = HtrI_x0
%%%% activity HtrI %%%%
FI_M_1x = 2*N_tot*HtrI_1x_tot/HtrI_tot*E_1x
FI_M_x1 = 2*N_tot*HtrI_x1_tot/HtrI_tot*E_x1
FI_M    = exp( - ( FI_M_1x + FI_M_x1 ) )
FI = F_0*FI_M
bA_HtrI =  (1+(SRI_587/K587+SRI_373/K373A+SRI_510/K510A)/SRI_tot)^N_HtrI
bI_HtrI =  (1+(SRI_587/K587+SRI_373/K373I+SRI_510/K510I)/SRI_tot)^N_HtrI
p_A_I = (FI*bA_HtrI)/(bI_HtrI + FI*bA_HtrI)
p_I_I = 1-p_A_I


%%%% HtrII %%%%
HtrII_1x_tot = HtrII_1x
HtrII_x1_tot = HtrII_x1
HtrII_0x_tot = HtrII_0x
HtrII_x0_tot = HtrII_x0
%%%% activity HtrII %%%%
FII_M_1x = 2*N_tot*HtrII_1x_tot/HtrII_tot*E_1x
FII_M_x1 = 2*N_tot*HtrII_x1_tot/HtrII_tot*E_x1
FII_M    = exp( - ( FII_M_1x + FII_M_x1 ) )
FII = F_0*FII_M
bA_HtrII =  (1+(SRII_487/K487+SRII_360/K360A+SRII_540/K540A)/SRII_tot)^N_HtrII
bI_HtrII =  (1+(SRII_487/K487+SRII_360/K360I+SRII_540/K540I)/SRII_tot)^N_HtrII
p_A_II = (FII*bA_HtrII)/(bI_HtrII + FII*bA_HtrII)
p_I_II = 1-p_A_II

%%%% (de-)methylation of the transducers all %%%%
Y_A = 1/(1+CheY)
Y_I = CheY

%%%% (de-)methylation of the transducers HtrI %%%%
dmA_I = p_A_I*(kdm+kdmY_A * Y_A)
dmI_I = p_I_I*(kdm+kdmY_I * Y_I)
mI_I  = km
mA_I  = km
%%%% sums of demethylation and methylation flows %%%%
dmA_tot_I = dmA_I*HtrI_1x_tot
dmI_tot_I = dmI_I*HtrI_x1_tot
mA_tot_I  =  mA_I*HtrI_0x_tot
mI_tot_I  =  mI_I*HtrI_x0_tot
dm_tot_I  = dmA_tot_I+dmI_tot_I
%%%% methylation level %%%%
methylLevel_I     = HtrI_1x     + HtrI_x1
methylLevel_tot_I = methylLevel_I

%%%% (de-)methylation of the transducers HtrII %%%%
dmA_II = p_A_II*(kdm+kdmY_A * Y_A)
dmI_II = p_I_II*(kdm+kdmY_I * Y_I)
mI_II  = km
mA_II  = km
%%%% sums of demethylation and methylation flows %%%%
dmA_tot_II = dmA_II*HtrII_1x_tot
dmI_tot_II = dmI_II*HtrII_x1_tot
mA_tot_II  =  mA_II*HtrII_0x_tot
mI_tot_II  =  mI_II*HtrII_x0_tot
dm_tot_II  = dmA_tot_II+dmI_tot_II
%%%% methylation level %%%%
methylLevel_II     = HtrII_1x     + HtrII_x1
methylLevel_tot_II = methylLevel_II

%%%% total %%%%
p_A = (p_A_I*HtrI_tot + p_A_II*HtrII_tot)/Htr_tot
methylLevel_tot = methylLevel_I+methylLevel_II
dm_tot = dm_tot_I + dm_tot_II

********** MODEL REACTIONS
%%%% SRI photocycle %%%%
SRI_587 => SRI_373 : SRI_587_373
	vf = sigma_587*phi_SRI*stim_SRI_587*SRI_587
SRI_373 => SRI_587 : SRI_373_587
	vf = kd_SRI_373*SRI_373
SRI_373 => SRI_510 : SRI_373_510
	vf = sigma_373*phi_SRI*stim_SRI_373*SRI_373
SRI_510 => SRI_587 : SRI_510_587
	vf = kd_SRI_510*SRI_510
%%%% SRII photocycle %%%%
SRII_487 => SRII_360 : SRII_487_360
	vf = sigma_487*phi_SRII*stim_SRII_487*SRII_487
SRII_360 => SRII_540 : SRII_360_540
	vf = kd_SRII_360*SRII_360
SRII_540 => SRII_487 : SRII_540_487
	vf = kd_SRII_540*SRII_540
%%%% CheA-CheY phosphorylation %%%%
CheA => CheAp : pA
    vf = kpA*p_A*CheA
CheY+CheAp => CheYp+CheA : pAY
    vf = kpAY*CheAp*CheY
CheYp => CheY : hY2
    vf = khY*CheYp
%%%% transducer methylation HtrI -- NORMAL -- %%%%
% dmA_1x
HtrI_1x => HtrI_0x : r1_I
    vf = dmA_I*HtrI_1x
% dmI_x1
HtrI_x1 => HtrI_x0 : r7_I
    vf = dmI_I*HtrI_x1
% mA_0x
HtrI_0x => HtrI_1x : r13_I
    vf = mA_I*HtrI_0x
% mI_x0
HtrI_x0 => HtrI_x1 : r15_I
    vf = mI_I*HtrI_x0

%%%% transducer methylation HtrII -- NORMAL -- %%%%
% dmA_1x
HtrII_1x => HtrII_0x : r1_II
    vf = dmA_II*HtrII_1x
% dmI_x1
HtrII_x1 => HtrII_x0 : r7_II
    vf = dmI_II*HtrII_x1
% mA_0x
HtrII_0x => HtrII_1x : r13_II
    vf = mA_II*HtrII_0x
% mI_x0
HtrII_x0 => HtrII_x1 : r15_II
    vf = mI_II*HtrII_x0

********** MODEL FUNCTIONS
********** MODEL EVENTS
********** MODEL MATLAB FUNCTIONS
