# Supplementary material for: A predictive computational model of the kinetic mechanism of stimulus-induced transducer methylation and feedback regulation through CheY in archaeal phototaxis and chemotaxis
Source: BMC Syst Biol. 2010 Mar 18;4:27. doi: 10.1186/1752-0509-4-27 (PMC2857822; doi:10.1186/1752-0509-4-27)
Supplement: Additional file 3 — Scripts for simulation of Models 1-6. Simulation of the models requires MatLab http://www.mathworks.com and the Systems Biology Toolbox 2 [74]. To run Model 1 - Model 5 use simModels_1to5.m and use simModel_6.m for Model 6. [file 1752-0509-4-27-S3.ZIP › Streif_etAl_2010_HaloAdapt_models1to6/model_6.txtbc]

********** MODEL NAME
model_6

********** MODEL NOTES
properties etc. see Fig. 3 and Text

The notation in the model differs slightly from the notation in the manuscript:
kaHtrY   <-->   kaTWAY
kdHtrY   <-->   kdTWAY
Htr      <-->   TWA
Htr_CheY <-->   TWAY
E_1x     <-->   \Delta G_1^A
E_x1     <-->   \Delta G_1^I

Note the different "definition" of the KA's and KI's (for activation/inactivation) in the manuscript and the model files: in the manuscript, the K's were divided by the corresponding transducer number, e.g. HtrI_tot

********** MODEL STATE INFORMATION
%%%% receptors %%%%
SRI_587(0) = 1
SRI_373(0) = 0 
SRI_510(0) = 0
SRII_487(0) = 1
SRII_360(0) = 0 
SRII_540(0) = 0
%%%% chemo-ligand flow %%%%
Lig(0) = 0
%%%% cascade %%%%
CheA(0) = 10000
CheAp(0) = 0
CheY(0) = 3000
CheYp(0) = 0
CheC(0) = 0
CheC_CheYp(0) = 0
CheB(0) = 0
CheBp(0) = 0
%%%% transducers %%%%
Htr_0x(0) = 10000
Htr_1x(0) = 0
Htr_x0(0) = 10000
Htr_x1(0) = 0
Htr_1x_3H(0) = 0
Htr_x1_3H(0) = 0
%%%% CheY binding to receptors %%%%
Htr(0) = 10000
Htr_CheY(0) = 0
%%%% methanol release %%%%
Met_3H(0) = 0
MetOH_3H_rel(0) = 0
MetOH_3H_out(0) = 0

********** MODEL PARAMETERS
%%%% SRI %%%%
sigma_373 = 1.7312e-20 
sigma_587 = 1.9439e-20                                                                                    
phi_SRI = 0.4 
kd_SRI_373 = 0.924 
kd_SRI_510 = 8.66 
%%%% SRII %%%%
sigma_487 = 1.8128e-20                                                                                    
phi_SRII = 0.64                                                                                     
kd_SRII_360 = 0.577                                                                                     
kd_SRII_540 = 0.21  
%%%% receptor population of SRI:HtrI %%%%
K587 = 1e-3
K373I = 1e-6
K373A = 1e-5
K510I = 1e-3
K510A = 1e-5
stim_SRI_587_start = 370
stim_SRI_587_duration = 540
% 400W/m^2/s @ \lambda = 580 nm
stim_SRI_587_Int = 1.17e21
stim_SRI_373_Int = 0
%%%% receptor population of SRII:HtrII %%%%
K487 = 1e-3
K360I = 1e-3
K360A = 1e-6
K540I = 1e-3
K540A = 1e-6
% 80W/m^2/s @ \lambda = 480 nm
stim_SRII_487_Int = 1.9e20  
stim_SRII_487_start = 1400
stim_SRII_487_duration = 500
%%%% receptor population of BasB:BasT %%%%
KBasBI = 1e-9
KBasBA = 1e-3
KMBasB = 5e-1
stim_BasB_Int = 9e-6
stim_BasB_start = 2500
stim_BasB_duration = 750
%%%% copy number of chemotaxis, receptor and transducer proteins %%%%
Htr_tot = 10000
HtrI_tot = 1500
HtrII_tot = 800
BasT_tot = 4000
CheC_tot = 1000
CheY_tot = 3000
CheB_tot = 3000
%%%% transducer complex and cooperativity %%%%
F_0 = 1
N_tot = 8
%%%% CheA-CheY phosphorylation %%%%
kpA = 1
kpAY = 10
%%%% CheYp hydrolysis %%%%
khY = 3.3333
kaCYp = 0
kdCYp = 1
khCYp = 0
%%%% CheB phosphorylation %%%%
kpAB = 10000
khB = 3.333
%%%% transducer methylation %%%%
kdmB = 0.1
kdmBp = 0.9
km = 1e-4
kdm = 2e-4
kdmY_A = 1.2e-2
kdmY_I = 3.2e-1
E_1x = -15
E_x1 = +15
%%%% binding of CheY to the transducers %%%%
kaHtrY = 1e-3
kdHtrY = 100
%%%% flow through apparatus %%%%
Tflow = 37.5
expStart = 306
%%%% methylation level and turn-over %%%%
Met_tot = 1.2e5
kd_Met = 5.023e-5
Htr_3H_fraction = 0.6
Met_3H_fraction = 0

********** MODEL VARIABLES
%%%% copy number of chemotaxis and transducer proteins %%%%
SRI_tot = HtrI_tot
SRII_tot = HtrII_tot
BasB_tot = BasT_tot
Met = Met_tot - Met_3H
%%%% Htr %%%%
Htr_1x_tot = (Htr_1x+Htr_1x_3H)
Htr_x1_tot = (Htr_x1+Htr_x1_3H)
Htr_0x_tot = Htr_0x
Htr_x0_tot = Htr_x0
%%%% receptor populations %%%%
N_HtrI = 2*N_tot*(HtrI_tot/Htr_tot)
N_HtrII = 2*N_tot*(HtrII_tot/Htr_tot)
N_BasT = 2*N_tot*(BasT_tot/Htr_tot)
%%%% phototaxis-stimuli in [photons/m^2/s] at lambda =590 %%%%
stim_SRI_587 = stim_SRI_587_Int*unitpulseSB(time, expStart+stim_SRI_587_start, expStart+stim_SRI_587_start+stim_SRI_587_duration)
stim_SRI_373 = 0 
stim_SRII_487 = stim_SRII_487_Int*unitpulseSB(time, expStart+stim_SRII_487_start, expStart+stim_SRII_487_start+stim_SRII_487_duration)
%%%% chemotaxis-stimuli %%%%
stim_BasB = stim_BasB_Int*unitpulseSB(time, expStart+stim_BasB_start, expStart+stim_BasB_start+stim_BasB_duration)
BasB = Lig/(Lig+KMBasB)*BasB_tot
%%%% activity %%%%
F_M_1x = 2*N_tot*Htr_1x_tot/Htr_tot*E_1x
F_M_x1 = 2*N_tot*Htr_x1_tot/Htr_tot*E_x1
F_M    = exp( - ( F_M_1x + F_M_x1 ) )
F = F_0*F_M
bA_HtrI =  (1+(SRI_587/K587+SRI_373/K373A+SRI_510/K510A)/SRI_tot)^N_HtrI
bI_HtrI =  (1+(SRI_587/K587+SRI_373/K373I+SRI_510/K510I)/SRI_tot)^N_HtrI
bA_HtrII = (1+(SRII_487/K487+SRII_360/K360A+SRII_540/K540A)/SRII_tot)^N_HtrII
bI_HtrII = (1+(SRII_487/K487+SRII_360/K360I+SRII_540/K540I)/SRII_tot)^N_HtrII
bA_BasT =  (1+(BasB/KBasBA)/BasB_tot )^N_BasT
bI_BasT =  (1+(BasB/KBasBI)/BasB_tot )^N_BasT
p_A = (F*bA_HtrI*bA_HtrII*bA_BasT)/(bI_HtrI*bI_HtrII*bI_BasT + F*bA_HtrI*bA_HtrII*bA_BasT)
p_I = 1-p_A
%%%% (de-)methylation of the transducers %%%%
p_Y_I = Htr_CheY/(Htr_tot+Htr_CheY)
p_Y_A = 1/(1+Htr_CheY)
%
CheB_act  = (CheB*kdmB + CheBp*kdmBp)/CheB_tot
%
dmA = p_A*(kdm + kdmY_A* p_Y_A)*CheB_act
dmI = p_I*(kdm + kdmY_I* p_Y_I)*CheB_act
mA  = km
mI  = km
% mA  = km*p_I
% mI  = km*p_A
% sums of demethylation and methylation flows
dmA_tot = dmA*Htr_1x_tot
dmI_tot = dmI*Htr_x1_tot
mI_tot  =  mI*Htr_x0_tot
mA_tot  =  mA*Htr_0x_tot
dm_tot  = dmA_tot+dmI_tot
%%%% methylation level %%%%
methylLevel     = Htr_1x     + Htr_x1
methylLevel_3H  = Htr_1x_3H  + Htr_x1_3H
methylLevel_tot = methylLevel+methylLevel_3H

********** MODEL REACTIONS
%%%% SRI photocycle %%%%
SRI_587 => SRI_373 : SRI_587_373
	vf = sigma_587*phi_SRI*stim_SRI_587*SRI_587
SRI_373 => SRI_587 : SRI_373_587
	vf = kd_SRI_373*SRI_373
SRI_373 => SRI_510 : SRI_373_510
	vf = sigma_373*phi_SRI*stim_SRI_373*SRI_373
SRI_510 => SRI_587 : SRI_510_587
	vf = kd_SRI_510*SRI_510
%%%% SRII photocycle %%%%
SRII_487 => SRII_360 : SRII_487_360
	vf = sigma_487*phi_SRII*stim_SRII_487*SRII_487
SRII_360 => SRII_540 : SRII_360_540
	vf = kd_SRII_360*SRII_360
SRII_540 => SRII_487 : SRII_540_487
	vf = kd_SRII_540*SRII_540
%%%% Chemostimulus application %%%%
 => Lig : lig_in
    vf = 1/Tflow*stim_BasB
Lig => : lig_out
    vf = 1/Tflow*Lig
%%%% CheA-CheY phosphorylation %%%%
CheA => CheAp : pA
    vf = kpA*p_A*CheA
CheY+CheAp => CheYp+CheA : pAY
    vf = kpAY*CheAp*CheY
CheYp => CheY : hY2
    vf = khY*CheYp
%%%% CheB phosphorylation %%%%
CheB+CheAp => CheBp+CheA : pAB
    vf = kpAB*CheAp*CheB
CheBp => CheB : hB2
    vf = khB*CheBp
%%%% CheYp hydrolysis %%%
CheC+CheYp <=> CheC_CheYp : a_CYp
    vf = kaCYp*CheC*CheYp
    vr = kdCYp*CheC_CheYp
CheC_CheYp => CheC+CheY : h_CYp
    vf = khCYp*CheC_CheYp
%%%% CheY binding to the receptors %%%%
Htr + CheY  <=> Htr_CheY  : a_HtrY
    vf = kaHtrY*Htr*CheY
    vr = kdHtrY*Htr_CheY
%%%% transducer methylation -- NORMAL AND RADIOLABELED -- %%%%
% dmA
Htr_1x => Htr_0x : r1
    vf = dmA*Htr_1x
Htr_1x_3H => Htr_0x + MetOH_3H_rel : r2
    vf = dmA*Htr_1x_3H
% dmI
Htr_x1 => Htr_x0 : r7
    vf = dmI*Htr_x1
Htr_x1_3H => Htr_x0 + MetOH_3H_rel : r8
    vf = dmI*Htr_x1_3H
% mA
Htr_0x => Htr_1x : r13
    vf = mA*Htr_0x*(Met/Met_tot)
Htr_0x + Met_3H => Htr_1x_3H : r14
    vf = mA*Htr_0x*(Met_3H/Met_tot)
% mI
Htr_x0 => Htr_x1 : r15
    vf = mI*Htr_x0*(Met/Met_tot)
Htr_x0 + Met_3H => Htr_x1_3H : r16
    vf = mI*Htr_x0*(Met_3H/Met_tot)
%%%% MetOH  -- RADIOLABELED -- %%%%
Met_3H => : Met_3H_degradation
    vf = kd_Met*Met_3H
MetOH_3H_rel => MetOH_3H_out : metOH_3H_output1
    vf = 1/Tflow*MetOH_3H_rel

********** MODEL FUNCTIONS
********** MODEL EVENTS
********** MODEL MATLAB FUNCTIONS
