# Supplementary material for: A predictive computational model of the kinetic mechanism of stimulus-induced transducer methylation and feedback regulation through CheY in archaeal phototaxis and chemotaxis
Source: BMC Syst Biol. 2010 Mar 18;4:27. doi: 10.1186/1752-0509-4-27 (PMC2857822; doi:10.1186/1752-0509-4-27)
Supplement: Additional file 3 — Scripts for simulation of Models 1-6. Simulation of the models requires MatLab http://www.mathworks.com and the Systems Biology Toolbox 2 [74]. To run Model 1 - Model 5 use simModels_1to5.m and use simModel_6.m for Model 6. [file 1752-0509-4-27-S3.ZIP › Streif_etAl_2010_HaloAdapt_models1to6/simModels_1to5.m]

%% initialization
clear all
close all

%% set model name
modelName = 'model_3Y_fbm2';

%% load model
model = SBmodel(['./',modelName,'.txtbc']);

%% settings for different mutants; note: not all settings work with every model
% uncomment for methyl.-deficient mutant
% methDef = 1;
% uncomment for cheY deletion mutant
% deltaY = 1;
% uncomment for cheB response-regulator-domain deletion mutant
% deltaB_RR = 1;
% uncomment for light-inverting mutant
% light_inverting = 1;

%% modify IC
[param_name, param_initial] = SBparameters(model);
states = SBstates(model);
x0 = SBinitialconditions(model);
%
Htr_tot  = param_initial(strmatch('Htr_tot',param_name,'exact'));
CheB_tot = param_initial(strmatch('CheB_tot',param_name,'exact'));
CheY_tot = param_initial(strmatch('CheY_tot',param_name,'exact'));
HtrI_tot  = param_initial(strmatch('HtrI_tot',param_name,'exact'));
HtrII_tot  = param_initial(strmatch('HtrII_tot',param_name,'exact'));
%
x0(strmatch('SRI_587',states,'exact')) = HtrI_tot;
%
x0(strmatch('CheA',states,'exact')) = Htr_tot;
x0(strmatch('CheAp',states,'exact')) = 0;
x0(strmatch('CheY',states,'exact')) = CheY_tot;
x0(strmatch('CheYp',states,'exact')) = 0;
if ~isempty(CheB_tot),
    x0(strmatch('CheB',states,'exact')) = CheB_tot;
    x0(strmatch('CheBp',states,'exact')) = 0;
end
% for models 1-2
x0(strmatch('Htr_0',states,'exact')) = Htr_tot/2;
x0(strmatch('Htr_1',states,'exact')) = Htr_tot/2;
% for models 3
x0(strmatch('Htr_0x',states,'exact')) = Htr_tot/2;
x0(strmatch('Htr_1x',states,'exact')) = Htr_tot/2;
x0(strmatch('Htr_x0',states,'exact')) = Htr_tot/2;
x0(strmatch('Htr_x1',states,'exact')) = Htr_tot/2;
% for models 4-5
x0(strmatch('HtrI_0x',states,'exact')) = HtrI_tot/2;
x0(strmatch('HtrI_1x',states,'exact')) = HtrI_tot/2;
x0(strmatch('HtrI_x0',states,'exact')) = HtrI_tot/2;
x0(strmatch('HtrI_x1',states,'exact')) = HtrI_tot/2;
x0(strmatch('HtrII_0x',states,'exact')) = HtrII_tot/2;
x0(strmatch('HtrII_1x',states,'exact')) = HtrII_tot/2;
x0(strmatch('HtrII_x0',states,'exact')) = HtrII_tot/2;
x0(strmatch('HtrII_x1',states,'exact')) = HtrII_tot/2;

%% prepare mutants
if exist('methDef','var'),
    x0(strmatch('HtrI_0x',states,'exact')) = HtrI_tot;
    x0(strmatch('HtrI_1x',states,'exact')) = 0;
    x0(strmatch('HtrI_x0',states,'exact')) = HtrI_tot;
    x0(strmatch('HtrI_x1',states,'exact')) = 0;
    model = SBvariablesmodify(model,{'mI_I','mA_I'},{'0','0'});
end
if exist('deltaY','var'),
    x0(strmatch('CheY',states,'exact')) = 0;
end
if exist('deltaB_RR','var'),
    model = SBparameters(model,'kpAB',0);
end
if exist('light_inverting','var'),
    model = SBparameters(model,{'K373I','K373A'},[1e-5,1e-6]);
end

%% simulate to steady-state
tSpan = [0,1e10];
results = SBsimulate(model,'ode15s',tSpan,x0);

% get new steady state
x0 = results.statevalues(end,:);

%% simulate experiments
tSpan = [0,1500];
if ~isempty(strfind(modelName,'model_4')) || ~isempty(strfind(modelName,'model_5')),
    tSpan = [0,2500];
end

options = odeset('MaxStep',1,'AbsTol',1e-4,'RelTol',1e-3);
results = SBsimulate(model,'ode15s',tSpan,x0,options);

dm_tot = results.variablevalues(:,strmatch('dm_tot',results.variables,'exact'));
CheYp = results.statevalues(:,strmatch('CheYp',results.states,'exact'));
time = results.time;

SBplot(results.time,[results.statevalues,results.variablevalues,results.reactionvalues],[results.states,results.variables,results.reactions])

%% plot dm_tot
figure
plot(time/60,dm_tot,'k-','LineWidth',6)
% title(name)
range = [min(dm_tot),max(dm_tot)];
drange = diff(range)*0.1;
range = [range(1)-drange,range(2)+drange];
ylim(range)
xlim([0,max(time)/60])

% ytick
set(gca,'yTick',[]);
set(gca,'LineWidth',2,'FontName','Helvetica','FontSize',24);
% xtick
set(gca,'xTick',[]);
set(gca,'LineWidth',2,'FontName','Helvetica','FontSize',24);
% ylabel
h=ylabel('demethylation rate');
set(h,'FontName','Helvetica','FontSize',32);
% xlabel
h=xlabel('time');
set(h,'FontName','Helvetica','FontSize',32);

drawBars;

% export
exportFigure(gcf,['./figs/',modelName,'_dm'],{'png'},600)

%% plot CheYp
if ~exist('deltaY','var'),
    figure
    plot(time/60,CheYp,'-','LineWidth',6,'Color',[0.5,0,1])
    % title(name)
    range = [min(CheYp),max(CheYp)];
    drange = diff(range)*0.1;
    range = [range(1)-drange,range(2)+drange];
    ylim(range)
    xlim([0,max(time)/60])

    % ytick
    set(gca,'yTick',[]);
    set(gca,'LineWidth',2,'FontName','Helvetica','FontSize',24);
    % xtick
    set(gca,'xTick',[]);
    set(gca,'LineWidth',2,'FontName','Helvetica','FontSize',24);
    % ylabel
    h=ylabel('CheYp');
    set(h,'FontName','Helvetica','FontSize',32);
    % xlabel
    h=xlabel('time');
    set(h,'FontName','Helvetica','FontSize',32);

    drawBars;

    % export
    if ~exist('methDef','var'),
        exportFigure(gcf,['./figs/',modelName,'_CheYp'],{'png'},600)
    else
        exportFigure(gcf,['./figs/',modelName,'_methDef_CheYp'],{'png'},600)
    end
end
