# Supplementary material for: A predictive computational model of the kinetic mechanism of stimulus-induced transducer methylation and feedback regulation through CheY in archaeal phototaxis and chemotaxis
Source: BMC Syst Biol. 2010 Mar 18;4:27. doi: 10.1186/1752-0509-4-27 (PMC2857822; doi:10.1186/1752-0509-4-27)
Supplement: Additional file 3 — Scripts for simulation of Models 1-6. Simulation of the models requires MatLab http://www.mathworks.com and the Systems Biology Toolbox 2 [74]. To run Model 1 - Model 5 use simModels_1to5.m and use simModel_6.m for Model 6. [file 1752-0509-4-27-S3.ZIP › Streif_etAl_2010_HaloAdapt_models1to6/simModel_6.m]

%% initialization
clear all
close all
load('expData.mat');

%% set model name
modelName = 'model_6';

%% load model
model = SBmodel(['./',modelName,'.txtbc']);

%% select experiment to reproduce
expName = 'Alam';
% expName = 'Nordmann';
% expName = 'deltaY';

%% additional mechanisms
% uncomment for CheC-hydrolysis
% optCheC = 1;
% uncomment for CheB-phosphorylation
% optCheBp = 1;

if exist('optCheC','var'),
    % with CheC :
    model = SBparameters(model, ...
        {'kaHtrY','kdHtrY','khY','kaCYp','kdCYp','khCYp','CheC_tot'},...
        [0.6e-3,100,0.5,0.75,2,5.5,1700]');
else
    model = SBparameters(model, ...
        {'kaCYp','kdCYp','khCYp','CheC_tot'},...
        [0,1,0,0]');
end

if exist('optCheBp','var'),
    % with CheBp :
    model = SBparameters(model, ...
        {'kpAB','khB','kdmB','kdmBp','CheB_tot','kdmY_A','kdmY_I'},...
       [1e-2,0.5,1,100,3000,0.0,0.32]');
else
    model = SBparameters(model, ...
        {'kpAB','khB','kdmB','kdmBp'},...
       [0,3.3333,1,0]');
end

%% run simulation/experiment
% reset all stimuli parameters
model = SBparameters(model, ...
    {'stim_BasB_Int','stim_BasB_start','stim_BasB_duration',...
     'stim_SRI_587_Int','stim_SRI_587_start','stim_SRI_587_duration','stim_SRI_373_Int',...
     'stim_SRII_487_Int','stim_SRII_487_start','stim_SRII_487_duration'},...
    [0,0,0,0,0,0,0,0,0,0]');

% set experiment dependent parameters
switch expName
    case 'Nordmann',
        Tsample = 18;
        xData = Nordmann.xData;
        yData = Nordmann.yData;
        model = SBparameters(model, ...
            {'stim_SRI_587_start','stim_SRI_587_duration','stim_SRI_587_Int',...
            'stim_SRII_487_Int','stim_SRII_487_start','stim_SRII_487_duration',...
            'stim_BasB_start','stim_BasB_duration'},...
            [370,540,1.17e21,1.9e20,1410,500,2500,600]');
        model = SBparameters(model, {'stim_BasB_Int'},5e-5);
        model = SBparameters(model, ...
            {'Htr_3H_fraction','Met_3H_fraction'},...
            [0.6,0.3]');
    case 'Alam',
        Tsample = 60;
        xData = Alam.xData;
        yData = Alam.yData;
        model = SBvariablesmodify(model,'stim_BasB',...
                ['stim_BasB_Int*',...
                 '(unitpulseSB(time, expStart+120, expStart+120+1200)',...
                 '+unitpulseSB(time, expStart+120+1200+1800, expStart+120+1200+1800+1*1200)',...
                 '+unitpulseSB(time, expStart+120+1200+1800+2*1200, expStart+120+1200+1800+3*1200-180)',...
                 '+unitpulseSB(time, expStart+120+1200+1800+4*1200, expStart+120+1200+1800+5*1200)',...
                 '+unitpulseSB(time, expStart+120+1200+1800+6*1200, expStart+120+1200+1800+7*1200)',...
                 '+unitpulseSB(time, expStart+120+1200+1800+8*1200, expStart+120+1200+1800+9*1200))']);
        model = SBparameters(model, {'stim_BasB_Int'},1e-7);
        model = SBparameters(model, ...
            {'Htr_3H_fraction','Met_3H_fraction','Tflow'},...
            [0.35,0.2,57.5]');
%         model = SBparameters(model, ...
%             {'HtrII_tot','HtrI_tot','BasT_tot'},...
%             [800,1500,4000]');
    case 'deltaY',
        Tsample = 18;
        xData = deltaY.xData;
        yData = deltaY.yData;
        model = SBparameters(model, ...
            {'Htr_3H_fraction','Met_3H_fraction','Tflow'},...
            [0.4,0.05,37.5]');
        model = SBparameters(model, ...
            {'stim_SRI_587_start','stim_SRI_587_duration','stim_SRI_587_Int'},...
            [250,500,1.17e19]');
        model = SBparameters(model, ...
            {'CheY_tot'},0);
end

%% modify IC
[param_name, param_initial] = SBparameters(model);
states = SBstates(model);
x0 = SBinitialconditions(model);

Htr_tot  = param_initial(strmatch('Htr_tot',param_name,'exact'));
CheY_tot = param_initial(strmatch('CheY_tot',param_name,'exact'));
CheB_tot = param_initial(strmatch('CheB_tot',param_name,'exact'));
CheC_tot = param_initial(strmatch('CheC_tot',param_name,'exact'));

HtrI_tot  = param_initial(strmatch('HtrI_tot',param_name,'exact'));
HtrII_tot  = param_initial(strmatch('HtrII_tot',param_name,'exact'));
x0(strmatch('SRI_587',states,'exact')) = HtrI_tot;
x0(strmatch('SRII_487',states,'exact')) = HtrII_tot;

x0(strmatch('CheA',states,'exact')) = Htr_tot;
x0(strmatch('CheAp',states,'exact')) = 0;
x0(strmatch('CheY',states,'exact')) = CheY_tot;
x0(strmatch('CheYp',states,'exact')) = 0;
x0(strmatch('CheB',states,'exact')) = CheB_tot;
x0(strmatch('CheBp',states,'exact')) = 0;
x0(strmatch('CheC',states,'exact')) = CheC_tot;
x0(strmatch('CheC_CheYp',states,'exact')) = 0;

x0(strmatch('Htr_0x',states,'exact')) = Htr_tot/2;
x0(strmatch('Htr_1x',states,'exact')) = Htr_tot/2;
x0(strmatch('Htr_x0',states,'exact')) = Htr_tot/2;
x0(strmatch('Htr_x1',states,'exact')) = Htr_tot/2;
x0(strmatch('Htr_1x_3H',states,'exact')) = 0;
x0(strmatch('Htr_x1_3H',states,'exact')) = 0;

x0(strmatch('Htr',states,'exact')) = Htr_tot-1;
x0(strmatch('Htr_CheY',states,'exact')) = 1;

%% simulate to steady-state
tSpan = [0,1e15];
results = SBsimulate(model,'ode15s',tSpan,x0);

% get new steady state
x0 = results.statevalues(end,:);

%% simulate experiments
% set methylation level
Met_tot = param_initial(strmatch('Met_tot',param_name,'exact'));
Met_3H_fraction = param_initial(strmatch('Met_3H_fraction',param_name,'exact'));
Htr_3H = param_initial(strmatch('Htr_3H_fraction',param_name,'exact'));

Htr_0x = results.variablevalues(end,strmatch('Htr_0x_tot',results.variables,'exact'));
Htr_1x = results.variablevalues(end,strmatch('Htr_1x_tot',results.variables,'exact'));
Htr_x0 = results.variablevalues(end,strmatch('Htr_x0_tot',results.variables,'exact'));
Htr_x1 = results.variablevalues(end,strmatch('Htr_x1_tot',results.variables,'exact'));

x0(strmatch('Met_3H',states,'exact')) = Met_tot*Met_3H_fraction;
x0(strmatch('MetOH_3H_rel',states,'exact')) = 0;
x0(strmatch('MetOH_3H',states,'exact')) = 0;

x0(strmatch('Htr_0x',states,'exact')) = Htr_0x;
x0(strmatch('Htr_x0',states,'exact')) = Htr_x0;

x0(strmatch('Htr_1x',states,'exact'))    = Htr_1x*(1-Htr_3H);
x0(strmatch('Htr_1x_3H',states,'exact')) = Htr_1x*Htr_3H;

x0(strmatch('Htr_x1',states,'exact'))    = Htr_x1*(1-Htr_3H);
x0(strmatch('Htr_x1_3H',states,'exact')) = Htr_x1*Htr_3H;

% modify data
expStart = param_initial(strmatch('expStart',param_name,'exact'));

% simulate for fitness-det.
tSpan = [0:1:xData(end)+expStart];
tIdx = find( mod(tSpan,Tsample) == 0);
options = odeset('MaxStep',0.1,'AbsTol',1e-4,'RelTol',1e-3);
results = SBsimulate(model,'ode15s',tSpan,x0,options);

MetOH = diff(results.statevalues(tIdx,strmatch('MetOH_3H_out',states,'exact')));
time = results.time(tIdx(2:end));

%% get results
sidx = find(time >= expStart);
eidx = (1:length(yData)-1);
tmp = min([length(sidx),length(eidx)]);
sidx = sidx(1:tmp);
eidx = eidx(1:tmp);
% fitness = sum((MetOH(sidx)-yData(eidx)').^2);
% display(sprintf('Fitness for %s = %f\n',expName,fitness));
%
resultsOut = results;
MetOHOut = MetOH(sidx);
tOut = time(sidx);
xDataOut = xData(eidx)+expStart;
yDataOut = yData(eidx);

tOut = tOut-tOut(1);
xDataOut = xDataOut-xDataOut(1);

%% plot MetOH
figure
if ~strcmp('deltaY',expName),
    plot(xDataOut/60,yDataOut,'k-','LineWidth',3)
    hold on
end
plot(tOut/60,MetOHOut,'r-','LineWidth',3)
hold off
% title(name)
ylim([0,max(ylim)])
xlim([0,max(tOut)/60])

% ytick
set(gca,'LineWidth',2,'FontName','Helvetica','FontSize',24);
% xtick
set(gca,'LineWidth',2,'FontName','Helvetica','FontSize',24);
% ylabel
h=ylabel('[methyl-^3H] MetOH [molecules/cell/fraction]');
set(h,'FontName','Helvetica','FontSize',20);
% xlabel
h=xlabel('time [min]');
set(h,'FontName','Helvetica','FontSize',32);

drawBars;

% export
fn = struct(model).name;
if exist('optCheC','var'),
    fn = [fn,'_CheC'];
end
if exist('optCheBp','var'),
    fn = [fn,'_CheBp'];
end
fn = [fn,'_constMethyl_',expName];
exportFigure(gcf,['./figs/',fn],{'png'},600)

SBplot(results.time,[results.statevalues,results.variablevalues,results.reactionvalues],[results.states,results.variables,results.reactions])
